# Supplementary material for: Robust Impact Effect and Super-Lyophobic Reduced Galinstan on Polymers Applied for Energy Harvester
Source: Polymers (Basel). 2022 Sep 2;14(17):3633. doi: 10.3390/polym14173633 (PMC9460817; doi:10.3390/polym14173633)
Supplement: Supplementary file 1 [file polymers-14-03633-s001.zip]

Archive with 5 entries (5 files):
- Supplementary Material.pdf
- Video S1.mp4
- Video S2.mp4
- Video S3.avi
- Video S4.avi
